# Supplementary material for: Functional, Nutritional, and Sensory Quality of Mixed Flours-Based Breads as Compared to Durum Wheat Semolina-Based Breads
Source: Foods. 2021 Jul 12;10(7):1613. doi: 10.3390/foods10071613 (PMC8305921; doi:10.3390/foods10071613)
Supplement: Supplementary file 1 [file foods-10-01613-s001.zip]

Archive with 1 entries (1 files):
- foods-1285489-supplementary.pdf
